# Supplementary material for: Characterization of Two Potential Biocontrol Bacillus Strains Against Maize Stalk Rot
Source: Microorganisms. 2025 Sep 26;13(10):2255. doi: 10.3390/microorganisms13102255 (PMC12566247; doi:10.3390/microorganisms13102255)
Supplement: Supplementary file 1 [file microorganisms-13-02255-s001.zip]

Archive with 2 entries (1 files):
- 20250921 Supplemental/
- 20250921 Supplemental/Figure S1.png
